# Supplementary material for: Chronic-Antibiotics Induced Gut Microbiota Dysbiosis Rescues Memory Impairment and Reduces β-Amyloid Aggregation in a Preclinical Alzheimer’s Disease Model
Source: Int J Mol Sci. 2022 Jul 26;23(15):8209. doi: 10.3390/ijms23158209 (PMC9331718; doi:10.3390/ijms23158209)
Supplement: Supplementary file 1 [file ijms-23-08209-s001.zip]

Archive with 18 entries (18 files):
- SF 1.tif
- SF 10.tif
- SF 11.tif
- SF 2.tif
- SF 3.tif
- SF 4.tif
- SF 5.tif
- SF 6.tif
- SF 7.tif
- SF 8.tif
- SF 9.tif
- Table S1.pdf
- Table S2.pdf
- Table S3.pdf
- Table S4.pdf
- Table S5.pdf
- Table S6.pdf
- Table S7.pdf
